# Supplementary material for: A systematic review of complementary and alternative medicine in oncology: Psychological and physical effects of manipulative and body-based practices
Source: PLoS One. 2019 Oct 17;14(10):e0223564. doi: 10.1371/journal.pone.0223564 (PMC6797104; doi:10.1371/journal.pone.0223564)
Supplement: S1 File — This table contains all the data used for the narrative review. (XLSX) [file pone.0223564.s001.xlsx]

## Sheet: Data
Info		Setting					Method				Outcomes
Reference	Location	Intervention	Cancer	% Female	Sample	Design	Blinding	Randomization	Jadad	Control Strategy	Significant	Non- Significant
Weinrich, 1990[41]	United States	Massage	Mixed	35.7%	28	Parallel	N/A	N/A	1	Visit by staff	Pain (male)	Pain (female)
Wilkie, 2000[49]	Washington	Massage	Mixed	0.31	29	Parallel	Participants blinded	N/A	3	Control	Pain	QOL
Hernandez-Reif, 2004[46]	Miami	Massage	Breast	1	34	Parallel	N/A	Simple allocation (coin)	2	Control	Anxiety, Depression	Vigor
Soden, 2004[39]	United Kingdom	Massage	Mixed	0.76	36	Parallel	Interviewers and participants blinded	Simple allocation (envelops)	3	Massage or Control	Sleep	Mood, Pain
Wilcock, 2004[42]	United Kingdom	Massage	Mixed	0.31	29	Parallel	N/A	Block Randomization	2	Control	N/A	Mood, Symptoms, QOL
Billhult, 2007[30]	Sweden	Massage	Breast	1	39	Parallel	N/A	Simple allocation (envelops)	1	Visit by staff	Nausea	Anxiety, Depression
Campeau, 2007[32]	Quebec	Massage	Mixed	48.5%	100	Parallel	N/A	Simple allocation (number table)	0	Control	N/A	Anxiety, Depression
Wilkinson, 2007[43]	California	Anxiety, Depression+A21:I21	Mixed	0.87	221	Parallel	Interviewers blinded	Randomized stratified block	4	Control	Anxiety, Depression	N/A
Billhult, 2008[31]	Sweden	Massage	Breast	1	22	Parallel	N/A	Simple allocation (envelops)	1	Visit by staff	N/A	Mood, QOL
Kutner, 2008[35]	Colorado	Massage	Mixed	0.61	348	Parallel	Interviewers blinded	Stratified block with random variations	3	Simple touch	Pain, Mood	Symptoms, QOL
Listing, 2009[37]	Germany	Massage	Breast	1	62	Parallel	N/A	Simple allocation	1	Control	Pain, Symptoms, Mood	QOL
Listing, 2010[44]	Germany	Massage	Breast	1	29	Parallel	N/A	Simple allocation	1	Control	Anger, Tiredness, Anxious	Stress
Krohn, 2010[34]	Germany	Massage	Mixed	1	29	Parallel	N/A	N/A	1	Control	Depression	Mood, Stress
Fernandez-Lao, 2011[45]	Spain	Massage	Breast	1	20	Parallel	Single-blind	Simple allocation (coin)	2	Visit by staff	Fatigue, Mood	Depression
Jane, 2011[33]	Taiwan	Massage	Mixed	58.8%	72	Parallel	Interviewers and participants blinded	Computerized minimization program	5	Visit by staff	Pain, Mood, Relaxation, Sleep	N/A
Lai, 2011[36]	China	Massage	Mixed	0.25	32	Parallel	N/A	Simple allocation (random number)	1	Control	Constipation	QOL
Thot, 2013[40]	Massachussets	Massage	Mixed	0.82	39	Parallel	Participants blinded	N/A	1	Visit or Control	QOL	Anxiety, Alertness
Kashani, 2014[47]	Iran	Massage	Breast	1	57	Parallel	Single-blind	Simple allocation	2	Control	Sleep	N/A
Darabpour, 2016 [29]	Iran	Massage	Breast	1	100	Parallel	N/A	Simple allocation	1	Control	Mood	Yes
Donoyama, 2016[50]	Japan	Massage	Mixed	1	40	Parallel	N/A	Block Randomization)	3	Visit	Physical complaints	N/A
Miladinia, 2016[38]	Iran	Massage	Leukemia	48.3%	60	Parallel	N/A	Simple allocation	1	Control	Pain	Yes
Kinkead, 2017[48]	Georgia	Massage	Breast	1	57	Parallel	Single-blind	Block Randomization)	3	Light touch or Control	Fatigue, QOL	N/A
Ayik, 2018[52]	Turkey	Massage	Colorectal	0.55	80	Parallel	N/A	Simple allocation	2	Control	QOL, Sleep, Anxiety	N/A
Massiling, 2018[51]	Ohio	Massage	Breast	1	21	Parallel	Interviewers blinded	Simple allocation (envelops)	2	Relaxation massage	Pain, Mobility	N/A
Hogson, 2000[56]	United Kingdom	Reflexology	Mixed	41.7%	12	Parallel	Participants blinded	N/A	2	Placebo Reflexology	QOL	N/A
Ross, 2002[57]	Ireland	Reflexology	Mixed	76.5%	17	Parallel	Interviewers and participants blinded	N/A	3	Foot massage	N/A	Symptom, Mood
Stephenson, 2003[54]	North Carolina	Reflexology	Mixed	55.6%	36	Parallel	N/A	Stratified block	2	Control	Pain	N/A
Stephenson, 2007[63]	United States	Reflexology	Mixed	51	86	Parallel	N/A	N/A	1	Control	Pain, Anxiety	N/A
Tsay, 2008[60]	Taiwan	Reflexology	Digestive	52.5%	61	Parallel	Interviewers and participants blinded	Stratified block	5	Control	Pain, Anxiety	N/A
Sharp, 2010[58]	United Kingdom	Reflexology	Breast	1	183	Parallel	N/A	Permuted blocks randomization	3	Scalp massage or Control	Relaxation	Mood, QOL
Wyatt, 2012[53]	United States	Reflexology	Breast	1	243	Parallel	Interviewers and participants blinded	Computorized minimization technique	4	Lay foot manipulation or Control	Physical, Fatigue	QOL, Mood, Pain, Nausea
Ozdelikara, 2017[62]	Turkey	Reflexology	Mixed	100	60	Parallel	N/A	Simple randomization by day	1	Control	Symptom, QOL	N/A
Uysal, 2017[59]	Turkey	Reflexology	Colorectal	0.5	60	Parallel	N/A	N/A	2	Classical massage or Control	Pain, Fatigue, Symptoms, Physical	N/A
Wyatt, 2017[55]	United States	Reflexology	Breast	1	180	Parallel	Interviewers blinded	Computorized minimization technique	4	Control	Symptom	Function, Satisfaction
Kurt, 2018[61]	Turkey	Reflexology	Mixed	0.467	60	Parallel	N/A	Randomization list	1	Control	Function	Neuropathy
Beikmoradi, 2015[65]	Iran	Acupressure	Mixed	45.9%	85	Parallel	Double-blinding	Permuted-block randomization	5	Sham or Control	Anxiety	N/A
Hsiung, 2015[66]	Taiwan	Acupressure	Gastric	0.26	54	Parallel	N/A	Simple allocation (envelops)	2	Control	Pain	Nausea
Avci, 2016[64]	Turkey	Acupressure	Leukemia	44.4%	90	Parallel	N/A	Simple allocation	2	Band wrist	N/A	Nausea
Nia, 2017[67]	Iran	Acupressure	Leukemia	0.52	100	Parallel	Single blind	Block randomization	3	Control	N/A	Pain
Rizi, 2017[68]	Iran	Acupressure	Mixed	58.8%	90	Parallel	Double-blind	Block randomization	5	Sham or Control	Pain, Anxiety	N/A
Zhang, 2017[69]	China	Acupressure	Breast	1	43	Parallel	Double-blind	Block randomization	4	Sham	Fatigue, Mood, Sleep	N/A
